# Supplementary material for: Asymptomatic Malaria Reservoirs in Honduras: A Challenge for Elimination
Source: Pathogens. 2024 Jun 27;13(7):541. doi: 10.3390/pathogens13070541 (PMC11280452; doi:10.3390/pathogens13070541)
Supplement: Supplementary file 1 [file pathogens-13-00541-s001.zip › Supplementary Table S1.xlsx]

## Sheet: Supplementary table 1
Code	Genus 1 Ct	Genus 2 Ct	Genus 3 Ct	Genus 4 Ct	Genus Ct Mean	Standard deviation of the Genus Ct	Pv 1 Ct	Pv 2 Ct	Pf 1 Ct	Pf 2 Ct
C8-P1	39.9	40		39.2	39.7	0.43589	40.7		37.96
C8-P3	34.8	35.2	35.3	33.01	34.5775	1.06709	36.6	37
C11-P1	43.4				43.4				38.2	38.2
C14-P1	42	41.1			41.55	0.636396	40.8
C15-P1	40.2			41.5	40.85	0.919239
C29-P1	42.2				42.2
C30-P1	42	43			42.5	0.707107			38.5
C34-P2	43.4				43.4				37.3
C35-P2	43.6	43.5	41.5	42.8	42.85	0.967815			40.3
C36-P1	43				43		40.1
C44-P2	40.7				40.7		40.5
C46-P1	42.7				42.7		39.2
C53-P1	40.7			40.8	40.75	0.0707107			39.1
C54-P1	40.2	41.6	43.1		41.6333	1.45029			37.3
C57-P1	44.1	40.9			42.5	2.26274			37.4
C78-P3	39.5	40.3	41.3		40.3667	0.90185			38.2
C81-P1	37.5	38.7			38.1	0.848528	40.7
Mean					40.6489			39.45		38.246
SD					2.70302			1.71797		0.919326
